# Supplementary material for: Blood Pressure Changes After Oral 5-Aminolevulinic Acid Hydrochloride Administered 4–8 h Before TURBT: An Additional Analysis of a Phase III Study (SPP2C102)
Source: Life (Basel). 2026 May 15;16(5):819. doi: 10.3390/life16050819 (PMC13209026; doi:10.3390/life16050819)
Supplement: Supplementary file 1 [file life-16-00819-s001.zip]

Archive with 1 entries (1 files):
- life-4204736-supplementary.pdf
